# Supplementary material for: Post–Synthetic Modification of MOF–808 for Mixed Matrix Membranes with High and Stable Ion Separation Capacity
Source: Molecules. 2025 Nov 26;30(23):4554. doi: 10.3390/molecules30234554 (PMC12693105; doi:10.3390/molecules30234554)
Supplement: Supplementary file 1 [file molecules-30-04554-s001.zip]

Archive with 1 entries (1 files):
- molecules-3980884-supplementary.pdf
